# Supplementary material for: Importance of Application Rates of Compost and Biochar on Soil Metal(Loid) Immobilization and Plant Growth
Source: Plants (Basel). 2023 May 23;12(11):2077. doi: 10.3390/plants12112077 (PMC10255519; doi:10.3390/plants12112077)
Supplement: Supplementary file 1 [file plants-12-02077-s001.zip]

Archive with 1 entries (1 files):
- plants-2382135-supplementary.pdf
